# Supplementary material for: Temperature Sensitivity of Wild-Type, Mutant and Genetic Sexing Strains of Ceratitis capitata
Source: Insects. 2022 Oct 18;13(10):943. doi: 10.3390/insects13100943 (PMC9604331; doi:10.3390/insects13100943)
Supplement: Supplementary file 1 [file insects-13-00943-s001.zip]

Archive with 1 entries (1 files):
- insects-1861677-supplementary.pdf
